# Supplementary material for: Lysyl-tRNA synthetase, a target for urgently needed M. tuberculosis drugs
Source: Nat Commun. 2022 Oct 11;13:5992. doi: 10.1038/s41467-022-33736-5 (PMC9552147; doi:10.1038/s41467-022-33736-5)
Supplement: Supplementary file 4 — Source data [file 41467_2022_33736_MOESM4_ESM.xlsx]

## Sheet: F1 LysRS
	Column1					Column1					Column1					Column1					Column1					Column1					Column1					Column1
	Geo Mean	42.5353				Geo Mean	9.08526				Geo Mean	1.56838				Geo Mean	0.693745				Geo Mean	0.887227				Geo Mean	0.531986				Geo Mean	0.693745				Geo Mean	0.0500253
	Mean	42.8238				Mean	9.52672				Mean	1.5688				Mean	0.69466				Mean	1.05267				Mean	0.532007				Mean	0.602417				Mean	0.0631003
	Standard Error	4.96212				Standard Error	1.15688				Standard Error	0.0366582				Standard Error	0.0356378				Standard Error	0.0683911				Standard Error	0.00477734				Standard Error	0.0203135				Standard Error	0.010468
	Median	42.8238				Median	8.43171				Median	1.5688				Median	0.69466				Median	0.97852				Median	0.532007				Median	0.602417				Median	0.0621374
	Mode	#N/A				Mode	#N/A				Mode	#N/A				Mode	#N/A				Mode	#N/A				Mode	#N/A				Mode	#N/A				Mode	#N/A
	Standard Deviation	7.01749				Standard Deviation	3.27215				Standard Deviation	0.0518425				Standard Deviation	0.0503995				Standard Deviation	0.493175				Standard Deviation	0.00675618				Standard Deviation	0.0287277				Standard Deviation	0.0331027
	Sample Variance	49.2452				Sample Variance	10.7069				Sample Variance	0.00268765				Sample Variance	0.00254011				Sample Variance	0.243222				Sample Variance	4.5646e-05				Sample Variance	0.00082528				Sample Variance	0.00109579
	Kurtosis	#DIV/0!				Kurtosis	-0.681154				Kurtosis	#DIV/0!				Kurtosis	#DIV/0!				Kurtosis	0.133768				Kurtosis	#DIV/0!				Kurtosis	#DIV/0!				Kurtosis	-0.0984964
	Skewness	#DIV/0!				Skewness	0.951854				Skewness	#DIV/0!				Skewness	#DIV/0!				Skewness	0.450637				Skewness	#DIV/0!				Skewness	#DIV/0!				Skewness	-0.438579
	Range	9.92423				Range	8.26612				Range	0.0733164				Range	0.0712757				Range	2.28017				Range	0.00955468				Range	0.0406271				Range	0.100862
	Minimum	37.8617				Minimum	6.23161				Minimum	1.53215				Minimum	0.659022				Minimum	0.0318933				Minimum	0.52723				Minimum	0.582103				Minimum	0.0101836
	Maximum	47.7859				Maximum	14.4977				Maximum	1.60546				Maximum	0.730298				Maximum	2.31206				Maximum	0.536785				Maximum	0.62273				Maximum	0.111045
	Sum	85.6476				Sum	76.2138				Sum	3.13761				Sum	1.38932				Sum	54.7386				Sum	1.06401				Sum	1.20483				Sum	0.631003
	Count	2				Count	8				Count	2				Count	2				Count	52				Count	2				Count	2				Count	10
	Confidence Level(95.0%)	63.0497				Confidence Level(95.0%)	2.73558				Confidence Level(95.0%)	0.465787				Confidence Level(95.0%)	0.452822				Confidence Level(95.0%)	0.137301				Confidence Level(95.0%)	0.0607019				Confidence Level(95.0%)	0.258108				Confidence Level(95.0%)	0.0236802
ID	SOP Id	pXC50 Modifier	IC50 (µM)		ID	SOP Id	pXC50 Modifier	IC50 (µM)		ID	SOP Id	pXC50 Modifier	IC50 (µM)		ID	SOP Id	pXC50 Modifier	IC50 (µM)		ID	SOP Id	pXC50 Modifier	IC50 (µM)		ID	SOP Id	pXC50 Modifier	IC50 (µM)		ID	SOP Id	pXC50 Modifier	IC50 (µM)		ID	SOP Id	pXC50 Modifier	IC50 (µM)
1	Mt-KRS		47.7859		2	Mt-KRS_HighATP_V1		7.34345		3	Mt-KRS_HighATP_V1		1.53215		4	Mt-KRS_HighATP_V1		0.730298		5	Mt-KRS_HighATP_V1		1.5325		6	Mt-KRS_HighATP_V1		0.52723		7	Mt-KRS_HighATP_V1		0.62273		8	Mt-KRS_HighATP_V1		0.0623591
1	Mt-KRS		37.8617		2	Mt-KRS_HighATP_V1		8.28514		3	Mt-KRS_HighATP_V1		1.60546		4	Mt-KRS_HighATP_V1		0.659022		5	Mt-KRS_HighATP_V1		2.28087		6	Mt-KRS_HighATP_V1		0.536785		7	Mt-KRS_HighATP_V1		0.582103		8	Mt-KRS_HighATP_V1		0.111045
					2	Mt-KRS_HighATP_V1	<	10												5	Mt-KRS_HighATP_V1		1.07201												8	Mt-KRS_HighATP_V1		0.0569115
					2	Mt-KRS_HighATP_V1		6.23161												5	Mt-KRS_HighATP_V1		1.58416												8	Mt-KRS_HighATP_V1		0.0778037
					2	Mt-KRS_HighATP_V1		14.4977												5	Mt-KRS_HighATP_V1		1.31341												8	Mt-KRS_HighATP_V1		0.0105828
					2	Mt-KRS_HighATP_V1		8.57828												5	Mt-KRS_HighATP_V1		1.16332												8	Mt-KRS_HighATP_V1		0.0616027
					2	Mt-KRS_HighATP_V1		14.4777												5	Mt-KRS_HighATP_V1		0.557314												8	Mt-KRS_HighATP_V1		0.102967
					2	Mt-KRS_HighATP_V1		6.79986												5	Mt-KRS_HighATP_V1		0.636796												8	Mt-KRS_HighATP_V1		0.0619156
																				5	Mt-KRS_HighATP_V1		0.548277												8	Mt-KRS_HighATP_V1		0.0101836
																				5	Mt-KRS_HighATP_V1		0.881455												8	Mt-KRS_HighATP_V1		0.075631
																				5	Mt-KRS_HighATP_V1		1.09673
																				5	Mt-KRS_HighATP_V1		1.6788
																				5	Mt-KRS_HighATP_V1		0.895983
																				5	Mt-KRS_HighATP_V1		1.38197
																				5	Mt-KRS_HighATP_V1		1.34803
																				5	Mt-KRS_HighATP_V1		1.21171
																				5	Mt-KRS_HighATP_V1		0.62748
																				5	Mt-KRS_HighATP_V1		0.668036
																				5	Mt-KRS_HighATP_V1		0.592652
																				5	Mt-KRS_HighATP_V1		0.869961
																				5	Mt-KRS_HighATP_V1		0.750067
																				5	Mt-KRS_HighATP_V1		0.963829
																				5	Mt-KRS_HighATP_V1		1.72385
																				5	Mt-KRS_HighATP_V1		0.98787
																				5	Mt-KRS_HighATP_V1		1.59625
																				5	Mt-KRS_HighATP_V1		1.69981
																				5	Mt-KRS_HighATP_V1		1.0522
																				5	Mt-KRS_HighATP_V1		0.545255
																				5	Mt-KRS_HighATP_V1		0.70518
																				5	Mt-KRS_HighATP_V1		1.19702
																				5	Mt-KRS_HighATP_V1		0.574249
																				5	Mt-KRS_HighATP_V1		0.627769
																				5	Mt-KRS_HighATP_V1		1.5481
																				5	Mt-KRS_HighATP_V1		0.738924
																				5	Mt-KRS_HighATP_V1		0.621727
																				5	Mt-KRS_HighATP_V1		1.62705
																				5	Mt-KRS_HighATP_V1		1.42594
																				5	Mt-KRS_HighATP_V1		0.584521
																				5	Mt-KRS_HighATP_V1		1.77501
																				5	Mt-KRS_HighATP_V1		1.65425
																				5	Mt-KRS_HighATP_V1		0.809655
																				5	Mt-KRS_HighATP_V1		2.31206
																				5	Mt-KRS_HighATP_V1		0.639735
																				5	Mt-KRS_HighATP_V1		1.07349
																				5	Mt-KRS_HighATP_V1		1.15638
																				5	Mt-KRS_HighATP_V1		0.96917
																				5	Mt-KRS_HighATP_V1		0.526623
																				5	Mt-KRS_HighATP_V1		1.02259
																				5	Mt-KRS_HighATP_V1		0.92619
																				5	Mt-KRS_HighATP_V1		0.0474351
																				5	Mt-KRS_HighATP_V1		0.0318933
																				5	Mt-KRS_HighATP_V1		0.88308

## Sheet: F1 KARS1
	Column1					Column1					Column1					Column1					Column1					Column1					Column1					Column1
	Geo Mean	100				Geo Mean	9.00188				Geo Mean	100				Geo Mean	32.0111				Geo Mean	100				Geo Mean	100				Geo Mean	100				Geo Mean	100
	Mean	100				Mean	9.36022				Mean	100				Mean	32.6943				Mean	100				Mean	100				Mean	100				Mean	100
	Standard Error	0				Standard Error	1.89737				Standard Error	0				Standard Error	3.83501				Standard Error	0				Standard Error	0				Standard Error	0				Standard Error	0
	Median	100				Median	8.2718				Median	100				Median	32.6663				Median	100				Median	100				Median	100				Median	100
	Mode	100				Mode	#N/A				Mode	100				Mode	#N/A				Mode	100				Mode	100				Mode	100				Mode	100
	Standard Deviation	0				Standard Deviation	3.28634				Standard Deviation	0				Standard Deviation	7.67001				Standard Deviation	0				Standard Deviation	0				Standard Deviation	0				Standard Deviation	0
	Sample Variance	0				Sample Variance	10.8001				Sample Variance	0				Sample Variance	58.8291				Sample Variance	0				Sample Variance	0				Sample Variance	0				Sample Variance	0
	Kurtosis	#DIV/0!				Kurtosis	#DIV/0!				Kurtosis	#DIV/0!				Kurtosis	-5.09972				Kurtosis	#DIV/0!				Kurtosis	#DIV/0!				Kurtosis	#DIV/0!				Kurtosis	#DIV/0!
	Skewness	#DIV/0!				Skewness	1.32689				Skewness	#DIV/0!				Skewness	0.00759383				Skewness	#DIV/0!				Skewness	#DIV/0!				Skewness	#DIV/0!				Skewness	#DIV/0!
	Range	0				Range	6.29653				Range	0				Range	15.4147				Range	0				Range	0				Range	0				Range	0
	Minimum	100				Minimum	6.75616				Minimum	100				Minimum	25.015				Minimum	100				Minimum	100				Minimum	100				Minimum	100
	Maximum	100				Maximum	13.0527				Maximum	100				Maximum	40.4297				Maximum	100				Maximum	100				Maximum	100				Maximum	100
	Sum	200				Sum	28.0806				Sum	800				Sum	130.777				Sum	2100				Sum	800				Sum	1200				Sum	1200
	Count	2				Count	3				Count	8				Count	4				Count	21				Count	8				Count	12				Count	12
	Confidence Level(95.0%)	0				Confidence Level(95.0%)	8.16373				Confidence Level(95.0%)	0				Confidence Level(95.0%)	12.2047				Confidence Level(95.0%)	0				Confidence Level(95.0%)	0				Confidence Level(95.0%)	0				Confidence Level(95.0%)	0
ID	SOP Id		IC50 (µM)		ID	SOP Id		IC50 (µM)		ID	SOP Id		IC50 (µM)		ID	SOP Id		IC50 (µM)		ID	SOP Id		IC50 (µM)		ID	SOP Id		IC50 (µM)		ID	SOP Id		IC50 (µM)		ID	SOP Id		IC50 (µM)
1	Hs-KRS-Biomol-lowATP	<	100		2	Hs-KRS-Biomol-lowATP		8.2718		3	Hs-KRS-Biomol-lowATP	<	100		4	Hs-KRS-Biomol-lowATP		25.015		5	Hs-KRS-Biomol-lowATP	<	100		6	Hs-KRS-Biomol-lowATP	<	100		7	Hs-KRS-Biomol-lowATP	<	100		8	Hs-KRS-Biomol-lowATP	<	100
1	Hs-KRS-Biomol-lowATP	<	100		2	Hs-KRS-Biomol-lowATP		13.0527		3	Hs-KRS-Biomol-lowATP	<	100		4	Hs-KRS-Biomol-lowATP		27.2961		5	Hs-KRS-Biomol-lowATP	<	100		6	Hs-KRS-Biomol-lowATP	<	100		7	Hs-KRS-Biomol-lowATP	<	100		8	Hs-KRS-Biomol-lowATP	<	100
					2	Hs-KRS-Biomol-lowATP		6.75616		3	Hs-KRS-Biomol-lowATP	<	100		4	Hs-KRS-Biomol-lowATP		40.4297		5	Hs-KRS-Biomol-lowATP	<	100		6	Hs-KRS-Biomol-lowATP	<	100		7	Hs-KRS-Biomol-lowATP	<	100		8	Hs-KRS-Biomol-lowATP	<	100
										3	Hs-KRS-Biomol-lowATP	<	100		4	Hs-KRS-Biomol-lowATP		38.0365		5	Hs-KRS-Biomol-lowATP	<	100		6	Hs-KRS-Biomol-lowATP	<	100		7	Hs-KRS-Biomol-lowATP	<	100		8	Hs-KRS-Biomol-lowATP	<	100
										3	Hs-KRS-Biomol-lowATP	<	100							5	Hs-KRS-Biomol-lowATP	<	100		6	Hs-KRS-Biomol-lowATP	<	100		7	Hs-KRS-Biomol-lowATP	<	100		8	Hs-KRS-Biomol-lowATP	<	100
										3	Hs-KRS-Biomol-lowATP	<	100							5	Hs-KRS-Biomol-lowATP	<	100		6	Hs-KRS-Biomol-lowATP	<	100		7	Hs-KRS-Biomol-lowATP	<	100		8	Hs-KRS-Biomol-lowATP	<	100
										3	Hs-KRS-Biomol-lowATP	<	100							5	Hs-KRS-Biomol-lowATP	<	100		6	Hs-KRS-Biomol-lowATP	<	100		7	Hs-KRS-Biomol-lowATP	<	100		8	Hs-KRS-Biomol-lowATP	<	100
										3	Hs-KRS-Biomol-lowATP	<	100							5	Hs-KRS-Biomol-lowATP	<	100		6	Hs-KRS-Biomol-lowATP	<	100		7	Hs-KRS-Biomol-lowATP	<	100		8	Hs-KRS-Biomol-lowATP	<	100
																				5	Hs-KRS-Biomol-lowATP	<	100							7	Hs-KRS-Biomol-lowATP	<	100		8	Hs-KRS-Biomol-lowATP	<	100
																				5	Hs-KRS-Biomol-lowATP	<	100							7	Hs-KRS-Biomol-lowATP	<	100		8	Hs-KRS-Biomol-lowATP	<	100
																				5	Hs-KRS-Biomol-lowATP	<	100							7	Hs-KRS-Biomol-lowATP	<	100		8	Hs-KRS-Biomol-lowATP	<	100
																				5	Hs-KRS-Biomol-lowATP	<	100							7	Hs-KRS-Biomol-lowATP	<	100		8	Hs-KRS-Biomol-lowATP	<	100
																				5	Hs-KRS-Biomol-lowATP	<	100
																				5	Hs-KRS-Biomol-lowATP	<	100
																				5	Hs-KRS-Biomol-lowATP	<	100
																				5	Hs-KRS-Biomol-lowATP	<	100
																				5	Hs-KRS-Biomol-lowATP	<	100
																				5	Hs-KRS-Biomol-lowATP	<	100
																				5	Hs-KRS-Biomol-lowATP	<	100
																				5	Hs-KRS-Biomol-lowATP	<	100
																				5	Hs-KRS-Biomol-lowATP	<	100

## Sheet: F1 MIC
	Column1					Column1					Column1					Column1					Column1					Column1					Column1					Column1
	Geo Mean	40				Geo Mean	0.6				Geo Mean	0.814325				Geo Mean	0.912925				Geo Mean	0.981753				Geo Mean	0.474533				Geo Mean	0.289828				Geo Mean	0.0767127
	Mean	40				Mean	0.6				Mean	0.9				Mean	1.1045				Mean	1.0654				Mean	0.56395				Mean	0.29				Mean	0.08222
	Standard Error	0				Standard Error	0				Standard Error	0.3				Standard Error	0.5045				Standard Error	0.157284				Standard Error	0.178035				Standard Error	0.01				Standard Error	0.012915
	Median	40				Median	0.6				Median	0.6				Median	0.6				Median	0.96625				Median	0.5303				Median	0.29				Median	0.09
	Mode	40				Mode	0.6				Mode	0.6				Mode	0.6				Mode	0.6531				Mode	#N/A				Mode	#N/A				Mode	#N/A
	Standard Deviation	0				Standard Deviation	0				Standard Deviation	0.519615				Standard Deviation	0.87382				Standard Deviation	0.497374				Standard Deviation	0.356069				Standard Deviation	0.0141421				Standard Deviation	0.0288787
	Sample Variance	0				Sample Variance	0				Sample Variance	0.27				Sample Variance	0.763561				Sample Variance	0.247381				Sample Variance	0.126785				Sample Variance	0.0002				Sample Variance	0.000833982
	Kurtosis	#DIV/0!				Kurtosis	#DIV/0!				Kurtosis	#DIV/0!				Kurtosis	#DIV/0!				Kurtosis	3.4601				Kurtosis	-4.19525				Kurtosis	#DIV/0!				Kurtosis	2.35778
	Skewness	#DIV/0!				Skewness	#DIV/0!				Skewness	1.73205				Skewness	1.73205				Skewness	1.67822				Skewness	0.24947				Skewness	#DIV/0!				Skewness	-1.30477
	Range	0				Range	0				Range	0.9				Range	1.5135				Range	1.6646				Range	0.737				Range	0.02				Range	0.0771
	Minimum	40				Minimum	0.6				Minimum	0.6				Minimum	0.6				Minimum	0.6				Minimum	0.2291				Minimum	0.28				Minimum	0.0351
	Maximum	40				Maximum	0.6				Maximum	1.5				Maximum	2.1135				Maximum	2.2646				Maximum	0.9661				Maximum	0.3				Maximum	0.1122
	Sum	120				Sum	1.2				Sum	2.7				Sum	3.3135				Sum	10.654				Sum	2.2558				Sum	0.58				Sum	0.4111
	Count	3				Count	2				Count	3				Count	3				Count	10				Count	4				Count	2				Count	5
	Confidence Level(95.0%)	0				Confidence Level(95.0%)	0				Confidence Level(95.0%)	1.2908				Confidence Level(95.0%)	2.17069				Confidence Level(95.0%)	0.3558				Confidence Level(95.0%)	0.566585				Confidence Level(95.0%)	0.127062				Confidence Level(95.0%)	0.0358577
ID	SOP Id	MIC (µM)			ID	SOP Id	MIC (µM)			ID	SOP Id	MIC (µM)			ID	SOP Id	MIC (µM)			ID	SOP Id	MIC (µM)			ID	SOP Id	MIC (µM)			ID	SOP Id	MIC (µM)			ID	SOP Id	MIC (µM)
1	Mt-MIC-GSK	40			2	Mt-MIC-GSK	0.6			3	Mt-MIC-GSK	0.6			7	Mt-MIC-GSK	0.6			5	Mt-MIC-GSK	0.6			6	Mt-MIC-GSK	0.302			4	Mt-MIC-GSK	0.28			8	Mt-MIC-GSK	0.0794
1	Mt-MIC-GSK	40			2	Mt-MIC-GSK	0.6			3	Mt-MIC-GSK	0.6			7	Mt-MIC-GSK	0.6			5	Mt-MIC-GSK	1.25			6	Mt-MIC-GSK	0.9661			4	Mt-MIC-GSK	0.3			8	Mt-MIC-GSK	0.09
1	Mt-MIC-GSK	40								3	Mt-MIC-GSK	1.5			7	Mt-MIC-GSK	2.1135			5	Mt-MIC-GSK	1.1482			6	Mt-MIC-GSK	0.7586								8	Mt-MIC-GSK	0.0351
																				5	Mt-MIC-GSK	0.6531			6	Mt-MIC-GSK	0.2291								8	Mt-MIC-GSK	0.1122
																				5	Mt-MIC-GSK	0.8035													8	Mt-MIC-GSK	0.0944
																				5	Mt-MIC-GSK	1.0715
																				5	Mt-MIC-GSK	0.6531
																				5	Mt-MIC-GSK	0.861
																				5	Mt-MIC-GSK	1.349
																				5	Mt-MIC-GSK	2.2646

## Sheet: F1 Intramac
					Column1				Column1				Column1				Column1				Column1
					Geo Mean	0.724408			Geo Mean	0.771785			Geo Mean	0.534416			Geo Mean	0.457111			Geo Mean	0.0720064
					Mean	0.7246			Mean	0.7719			Mean	0.535			Mean	0.45905			Mean	0.07215
					Standard Error	0.0167			Standard Error	0.0133			Standard Error	0.025			Standard Error	0.04215			Standard Error	0.00455
					Median	0.7246			Median	0.7719			Median	0.535			Median	0.45905			Median	0.07215
					Mode	#N/A			Mode	#N/A			Mode	#N/A			Mode	#N/A			Mode	#N/A
					Standard Deviation	0.0236174			Standard Deviation	0.018809			Standard Deviation	0.0353553			Standard Deviation	0.0596091			Standard Deviation	0.00643467
					Sample Variance	0.00055778			Sample Variance	0.00035378			Sample Variance	0.00125			Sample Variance	0.00355324			Sample Variance	4.1405e-05
					Kurtosis	#DIV/0!			Kurtosis	#DIV/0!			Kurtosis	#DIV/0!			Kurtosis	#DIV/0!			Kurtosis	#DIV/0!
					Skewness	#DIV/0!			Skewness	#DIV/0!			Skewness	#DIV/0!			Skewness	#DIV/0!			Skewness	#DIV/0!
					Range	0.0334			Range	0.0266			Range	0.05			Range	0.0843			Range	0.0091
					Minimum	0.7079			Minimum	0.7586			Minimum	0.51			Minimum	0.4169			Minimum	0.0676
					Maximum	0.7413			Maximum	0.7852			Maximum	0.56			Maximum	0.5012			Maximum	0.0767
					Sum	1.4492			Sum	1.5438			Sum	1.07			Sum	0.9181			Sum	0.1443
					Count	2			Count	2			Count	2			Count	2			Count	2
					Confidence Level(95.0%)	0.212194			Confidence Level(95.0%)	0.168993			Confidence Level(95.0%)	0.317655			Confidence Level(95.0%)	0.535567			Confidence Level(95.0%)	0.0578132
ID	SOP Id	MIC (µM)		ID	SOP Id	MIC (µM)		ID	SOP Id	MIC (µM)		ID	SOP Id	MIC (µM)		ID	SOP Id	MIC (µM)		ID	SOP Id	MIC (µM)
2	Mt Intramacrophage GSK	0.71		3	Mt Intramacrophage GSK	0.7079		5	Mt Intramacrophage GSK	0.7586		6	Mt Intramacrophage GSK	0.51		7	Mt Intramacrophage GSK	0.4169		8	Mt Intramacrophage GSK	0.0767
				3	Mt Intramacrophage GSK	0.7413		5	Mt Intramacrophage GSK	0.7852		6	Mt Intramacrophage GSK	0.56		7	Mt Intramacrophage GSK	0.5012		8	Mt Intramacrophage GSK	0.0676

## Sheet: F1 HEPG2
	Column1					Column1					Column1					Column1					Column1					Column1					Column1					Column1
	Geo Mean	50				Geo Mean	10.7361				Geo Mean	100				Geo Mean	46.5157				Geo Mean	100				Geo Mean	96.5384				Geo Mean	100				Geo Mean	100
	Mean	50				Mean	11.8364				Mean	100				Mean	46.7758				Mean	100				Mean	96.5983				Mean	100				Mean	100
	Standard Error	0				Standard Error	3.89636				Standard Error	0				Standard Error	4.92534				Standard Error	0				Standard Error	3.40171				Standard Error	0				Standard Error	0
	Median	50				Median	7.94				Median	100				Median	46.7758				Median	100				Median	96.5983				Median	100				Median	100
	Mode	50				Mode	7.94				Mode	100				Mode	#N/A				Mode	100				Mode	#N/A				Mode	100				Mode	100
	Standard Deviation	0				Standard Deviation	6.74869				Standard Deviation	0				Standard Deviation	6.96549				Standard Deviation	0				Standard Deviation	4.81074				Standard Deviation	0				Standard Deviation	0
	Sample Variance	0				Sample Variance	45.5449				Sample Variance	0				Sample Variance	48.518				Sample Variance	0				Sample Variance	23.1432				Sample Variance	0				Sample Variance	0
	Kurtosis	#DIV/0!				Kurtosis	#DIV/0!				Kurtosis	#DIV/0!				Kurtosis	#DIV/0!				Kurtosis	#DIV/0!				Kurtosis	#DIV/0!				Kurtosis	#DIV/0!				Kurtosis	#DIV/0!
	Skewness	#DIV/0!				Skewness	1.73205				Skewness	#DIV/0!				Skewness	#DIV/0!				Skewness	#DIV/0!				Skewness	#DIV/0!				Skewness	#DIV/0!				Skewness	#DIV/0!
	Range	0				Range	11.6891				Range	0				Range	9.85069				Range	0				Range	6.80341				Range	0				Range	0
	Minimum	50				Minimum	7.94				Minimum	100				Minimum	41.8504				Minimum	100				Minimum	93.1966				Minimum	100				Minimum	100
	Maximum	50				Maximum	19.6291				Maximum	100				Maximum	51.7011				Maximum	100				Maximum	100				Maximum	100				Maximum	100
	Sum	200				Sum	35.5091				Sum	200				Sum	93.5516				Sum	1300				Sum	193.197				Sum	200				Sum	600
	Count	4				Count	3				Count	2				Count	2				Count	13				Count	2				Count	2				Count	6
	Confidence Level(95.0%)	0				Confidence Level(95.0%)	16.7647				Confidence Level(95.0%)	0				Confidence Level(95.0%)	62.5824				Confidence Level(95.0%)	0				Confidence Level(95.0%)	43.2228				Confidence Level(95.0%)	0				Confidence Level(95.0%)	0
ID	SOP Id	pXC50 Modifier	IC50 (µM)		ID	SOP Id	pXC50 Modifier	IC50 (µM)		ID	SOP Id	pXC50 Modifier	IC50 (µM)		ID	SOP Id	pXC50 Modifier	IC50 (µM)		ID	SOP Id	pXC50 Modifier	IC50 (µM)		ID	SOP Id	pXC50 Modifier	IC50 (µM)		ID	SOP Id	pXC50 Modifier	IC50 (µM)		ID	SOP Id	pXC50 Modifier	IC50 (µM)
1	Hs-HEPG	<	50		2	Hs-HEPG		19.6291		3	Hs-HEPG	<	100		4	Hs-HEPG		51.7011		5	Hs-HEPG	<	100		6	Hs-HEPG		93.1966		7	Hs-HEPG	<	100		8	Hs-HEPG	<	100
1	Hs-HEPG	<	50		2	Hs-HEPG		7.94		3	Hs-HEPG	<	100		4	Hs-HEPG		41.8504		5	Hs-HEPG	<	100		6	Hs-HEPG		100		7	Hs-HEPG	<	100		8	Hs-HEPG	<	100
1	Hs-HEPG	<	50		2	Hs-HEPG		7.94												5	Hs-HEPG	<	100												8	Hs-HEPG	<	100
1	Hs-HEPG	<	50																	5	Hs-HEPG	<	100												8	Hs-HEPG	<	100
																				5	Hs-HEPG	<	100												8	Hs-HEPG	<	100
																				5	Hs-HEPG	<	100												8	Hs-HEPG	<	100
																				5	Hs-HEPG	<	100
																				5	Hs-HEPG	<	100
																				5	Hs-HEPG	<	100
																				5	Hs-HEPG	<	100
																				5	Hs-HEPG	<	100
																				5	Hs-HEPG	<	100
																				5	Hs-HEPG	<	100

## Sheet: Fig 3
Fig 3 A	Acute Study											Fig 3B	Chronic Study										Fig 3C	Combination study
		logCFUs per mouse (lungs)												logCFUs per mouse (lungs)										logCFUs per mouse (lungs)
	Theorical Dose (mg/kg)	Mouse 1	Mouse 2	Mouse 3	Mouse 4	Mouse 5	Mean	SD					Theoretical Dose (mg/kg)	Mouse 1	Mouse 2	Mouse 3	Mouse 4	Mouse 5	Mean	SD				Mouse 1	Mouse 2	Mouse 3	Mouse 4	Mouse 5	Mean	SD
Untreated	0	6.7	6.9	6.6	6.6	6.5	6.6	0.2				No treatment (week 6)	-	5.5	4.5	5.9	5.5	5.1	5.3	0.5			D0	7.94201	7.62839	7.92942			7.83327	0.177546
Moxifloxacin	30	3.5	3.8	3.8	2.6		3.4	0.6				No treatment (week 14)	-	5.6	6	5.4	6.3	5.3	5.7	0.4			Pa	4.6767	4.53149	4.19036	4.48431	4.09694	4.39596	0.243245
5	5	6										Moxifloxacin	100	2.5	2.3	1.9	2.2	2.5	2.3	0.2			BPa	2.63195	2.29226	2.66605	2.29776	2.60314	2.49823	0.186859
5	8	6										8	1	5.5	5.4				5.4	0			PaK	3.40671	2.73719	2.46389	2.60853	3.19061	2.88139	0.400353
5	12	5.8										8	1.5	5.2	5.3				5.3	0.1			BPaK	0	0	0	0.929419	0.929419	0.371768	0.509064
5	20	5.2										8	3	5.2	5.1				5.2	0.1			BPaL	0	0	0	0	0	0	0
5	30	5.2										8	5	5.2	5.5				5.3	0.2
5	50	4.7										8	10	5	4.9				5	0
5	75	4.4										8	15	ND	4.8				4.8	-
5	120	3.6										8	30	4.4	4.4				4.4	0
5	190	3.3										8	50	4.6	4.2				4.4	0.3
												8	85	3.6	3.6				3.6	0
												8	150	3.7	2.9				3.3	0.6
Untreated		6.7	6.6	6.7	6.7	6.8	6.7	0.1
Moxifloxacin	30	3.2	3.3	2.4	2.9	3.3	3	0.4
8	1	6.4
8	2	5.9
8	3.5	5.3
8	6	5.1
8	12	4.5
8	25	4.1
8	45	3.9
8	85	3.6
8	160	2.8

## Sheet: Fig 4 A&B
Figure A			WT H37Rv						Resistant mutant							Figure B			WT H37Rv (-atc)
			Sample1	Sample2	Sample3	Ave	SD		Sample1	Sample2	Sample3	Ave	SD						Sample1	Sample2	Sample3	Ave	SD
	[7] (µM)	99.9505	0.2925	0.426763	0.258935	0.326066	0.0888063		0.00933	-0.06687	0.041985	-0.005185	0.0558602				[8] (µM)	9.99659	0.840099	1.11637	1.86626	1.27424	0.530985
		49.9888	0.393197	0.505083	0.437952	0.445411	0.0563147		2.17547	2.4476	1.74006	2.12104	0.356893					5.00581	0.145467	0.319125	0.327018	0.26387	0.102616
		24.9774	0.382009	0.426763	0.303689	0.37082	0.0622952		15.6948	18.7535	5.87641	13.4416	6.72775					2.50479	-0.10713	-0.32025	-0.09923	-0.175537	0.125388
		12.4644	0.214181	0.258935	0.314878	0.262665	0.050452		59.4421	62.6749	27.9296	50.0155	19.1951					1.25286	-0.17817	-0.32815	-0.10713	-0.204483	0.112835
		6.2361	0.684099	0.37082	0.393197	0.482705	0.174771		89.1584	90.6279	93.1315	90.9726	2.00883					0.613218	0.177041	-0.43076	0.034957	-0.0729207	0.317937
		3.11903	0.616968	0.482706	0.471517	0.52373	0.0809398		94.601	100.109	100.512	98.4072	3.30239					0.31997	0.516464	-0.28078	0.082318	0.106001	0.399149
		1.59975	2.94419	1.62394	1.9484	2.17218	0.687982		96.9739	99.619	102.46	99.6843	2.74361					0.155993	0.358593	-0.14659	-0.0124	0.0665343	0.261678
		0.799938	12.6782	14.5355	12.5999	13.2712	1.09562		93.8717	96.7889	98.7373	96.466	2.44885					0.078665	0.666441	-0.54127	0.698015	0.274395	0.706563
		0.391985	84.173	84.8779	79.9437	82.9982	2.66863		93.6757	98.9441	103.2	98.6067	4.77118					0.038666	54.1058	53.1901	53.2217	53.5059	0.519774
		0.195996	105.845	105.823	102.992	104.887	1.64081		99.151	95.6786	103.233	99.3542	3.78124					0.02	99.4621	100.812	100.867	100.38	0.795746
		0.095999	106.998	107.915	106.181	107.031	0.867588		97.7903	97.4093	104.267	99.8222	3.854					0.009333	97.4729	100.117	100.63	99.4069	1.69438
		0.048	106.651	104.626	100.687	103.988	3.03247		98.9441	98.3672	104.115	100.475	3.16488					0.005333	101.175	102.004	101.775	101.651	0.428016
		0.024	108.609	105.185	104.279	106.024	2.28371		99.6081	99.4557	100.631	99.8984	0.639273					0.002667	98.8543	102.967	97.8755	99.8989	2.7016
		0.012	104.514	104.547	100.732	103.264	2.1931		98.7591	98.4325	102.351	99.8476	2.17431					0.001333	102.32	95.7048	100.465	99.4963	3.41206
		0	100	100	100	100	0		100	100	100	100	0					0	100	100	100	100	0
			Sample1	Sample2	Sample3	Ave	SD		Sample1	Sample2	Sample3	Ave	SD						pGMCK.LysS -atc						pGMCK.LysS +atc
	[INH] (µM)	4.99888	0.572214	0.404386	0.258935	0.411845	0.156773		0.087286	0.790514	0.110343	0.329381	0.399519						Sample1	Sample2	Sample3	Ave	SD		Sample1	Sample2	Sample3	Ave	SD
		2.49774	0.303689	0.348443	0.415574	0.355902	0.0563142		0.191041	0.121871	0.098814	0.137242	0.0479964				[8] (µM)	9.99659	0.343043	0.43022	0.382669	0.385311	0.0436485		0.760773	0.712213	0.785053	0.75268	0.0370883
		1.24644	0.202992	0.37082	0.337255	0.303689	0.0888063		0.087286	0.110343	0.237154	0.144928	0.0806981					5.00581	0.02604	0.263792	0.113216	0.134349	0.120277		0.501786	0.283266	0.477506	0.420853	0.11977
		0.62361	0.191804	0.482706	0.44914	0.37455	0.15915		0.006588	-0.01647	-0.08564	-0.0318407	0.0479968					2.50479	-0.17209	0.018115	-0.13246	-0.0954783	0.10035		0.356106	0.089027	0.21852	0.221218	0.13356
		0.311903	0.348443	0.684099	0.740042	0.590861	0.211796		0.225626	0.202569	0.225626	0.21794	0.013312					1.25286	-0.25926	-0.10076	-0.25926	-0.206427	0.09151		15.4987	35.1898	2.0638	17.5841	16.6612
		0.159975	82.6737	86.6457	80.7941	83.3712	2.98749		48.9674	54.8929	47.1459	50.3354	4.05065					0.613218	-0.48909	-0.16416	-0.46532	-0.372857	0.181127		105.998	101.353	106.961	104.771	2.99907
		0.079994	95.5629	94.7574	98.7405	96.3536	2.10598		98.0665	101.421	95.4266	98.3048	3.00447					0.31997	-0.57627	-0.36229	-0.55249	-0.497017	0.117281		102.397	104.647	107.617	104.887	2.61837
		0.039198	93.1798	94.0301	105.633	97.6142	6.95717		99.0464	94.3429	94.7464	96.0452	2.60694					0.155993	-0.67929	-0.52079	-0.60004	-0.60004	0.07925		101.248	101.312	101.49	101.35	0.125721
		0.0196	94.3658	104.223	108.799	102.463	7.37588		101.871	99.5537	97.8014	99.742	2.04128					0.078665	-0.14831	1.44463	1.0246	0.773641	0.825592		98.8519	98.1478	103.069	100.023	2.66111
		0.0096	99.9936	102.321	106.796	103.037	3.45737		97.7092	96.6255	97.7668	97.3671	0.642943					0.038666	82.0666	84.7453	89.1041	85.3054	3.55201		100.276	98.1316	100.503	99.6369	1.30857
		0.0048	99.4789	104.525	104.357	102.787	2.86611		103.081	98.5738	107.047	102.901	4.23955					0.02	98.8995	103.417	103.25	101.856	2.56136		105.302	99.2566	98.5524	101.037	3.71051
		0.0024	101.515	102.936	106.226	103.559	2.41617		104.891	100.453	100.441	101.929	2.56584					0.009333	98.115	98.4874	101.483	99.3618	1.84649		98.4472	99.119	96.3511	97.9724	1.44375
		0.0012	98.8971	100.016	104.077	100.997	2.72586		104.43	99.2424	101.444	101.706	2.60375					0.005333	95.2223	97.2511	97.4176	96.6303	1.22222		99.7179	99.1109	98.6658	99.1648	0.528136
		0.0008	95.9433	96.2119	103.406	98.5204	4.23323		103.796	100.568	101.329	101.898	1.68742					0.002667	95.8008	95.7216	96.9183	96.1469	0.669206		99.3456	100.074	99.2242	99.5479	0.459613
		0	100	100	100	100	0		100	100	100	100	0					0.001333	96.6964	96.8469	100.516	98.0199	2.16328		102.17	98.2125	100.851	100.411	2.01515
																		0	100	100	100	100	0		100	100	100	100	0
																			pGMCK.LysS.491 -atc						pGMCK.LysS.491 +atc
																			Sample1	Sample2	Sample3	Ave	SD		Sample1	Sample2	Sample3	Ave	SD
																	[8] (µM)	9.99659	0.33104	0.212811	0.488678	0.344176	0.138402		1.78788	1.30589	0.749104	1.28096	0.519835
																		5.00581	0.070937	0.031528	0.16552	0.0893283	0.0688632		32.9926	35.494	40.4884	36.325	3.81636
																		2.50479	-0.01576	-0.33104	-0.01576	-0.120853	0.182027		98.4187	102.69	96.2664	99.125	3.26961
																		1.25286	0.03941	-0.22858	-0.20493	-0.131367	0.148369		101.577	101.361	105.524	102.82	2.34385
																		0.613218	0.488678	0.133992	0.299512	0.307394	0.177474		104.926	102.084	104.51	103.84	1.53507
																		0.31997	1.42663	0.646316	0.472914	0.848618	0.508021		104.086	106.937	107.394	106.139	1.79226
																		0.155993	1.28475	0.914301	0.922183	1.04041	0.211641		99.9145	103.679	104.668	102.754	2.50812
																		0.078665	4.84737	2.45127	3.16853	3.48906	1.22979		102.682	101.834	103.172	102.563	0.676855
																		0.038666	85.2349	89.8301	87.2291	87.4314	2.30425		100.754	105.64	102.133	102.842	2.51916
																		0.02	102.938	102.039	102.157	102.378	0.488218		100.638	105.333	105.009	103.66	2.62229
																		0.009333	103.426	99.3908	103.418	102.079	2.32765		97.9616	99.2746	102	99.7456	2.06015
																		0.005333	97.3415	96.7583	99.4933	97.8644	1.44052		100.779	106.962	103.421	103.721	3.10224
																		0.002667	98.0194	95.8519	98.0194	97.2969	1.25142		100.629	105.441	101.369	102.48	2.591
																		0.001333	97.712	98.6026	95.8755	97.3967	1.39064		100.77	99.1583	101.219	100.383	1.08381
																		0	100	100	100	100	0		100	100	100	100	0

## Sheet: Fig 4C
Raw data																						fold change vs control																log2 fold change
Compound Name	Formula	Mass	RT (chromatographic retention time)		5#1	5#2	5#3	6#1	6#2	7#1	7#2	7#3	9#1	9#2	9#3	D#1	D#2	D#3		D average			5#1	5#2	5#3	6#1	6#2	7#1	7#2	7#3	9#1	9#2	9#3	D#1	D#2	D#3			5#1	5#2	5#3	6#1	6#2	7#1	7#2	7#3	9#1	9#2	9#3
Succinic acid	C4 H6 O4	118.028	1.15		17017.8	19993.4	16722.5	8228.25	13049.8	17148.2	15356.7	16698.7	6889.59	2377.66	1729.89	3375.18	2366.05	1063.8		2268.34			7.50229	8.81409	7.37213	3.62743	5.753	7.55978	6.77001	7.36163	3.03728	1.04819	0.762623	1.48795	1.04308	0.468976			2.90733	3.13981	2.88208	1.85895	2.52432	2.91834	2.75916	2.88003	1.60278	0.0679052	-0.390959
Allysine	C6 H11 N O3	145.073	1.52		93185.9	85264.4	106351	29684.2	60930.7	57377.2	56201.8	51358.1	6339.98	6256.07	3388.68	6460.51	3204.85	8220.35		5961.91			15.6302	14.3015	17.8384	4.97898	10.22	9.62396	9.42682	8.61438	1.06341	1.04934	0.568388	1.08363	0.537555	1.37881			3.96627	3.8381	4.15691	2.31585	3.35332	3.26663	3.23677	3.10675	0.0887038	0.0694833	-0.815051
Aspartic acid	C4 H7 N O4	133.04	6.27		173784	46890.5	166804	152520	316969	376713	441056	403012	39676.6	29228.8	19058.2	18559	16830.2	16341.7		17243.7			10.0781	2.71929	9.67335	8.84499	18.3818	21.8465	25.5779	23.3716	2.30094	1.69504	1.10523	1.07628	0.976026	0.947693			3.33316	1.44323	3.27402	3.14486	4.20021	4.44933	4.67682	4.54668	1.20222	0.761323	0.144347
Lysine or Methylornithine	C6 H14 N2 O2	146.105	13.75		1.19681e+06	1.38073e+06	1.2355e+06	1.10348e+06	1.54691e+06	1.90776e+06	1.8823e+06	1.79253e+06	376867	321105	351102	360670	264233	353187		326030			3.67085	4.23497	3.78951	3.38459	4.74468	5.8515	5.77339	5.49804	1.15593	0.984895	1.0769	1.10625	0.810456	1.0833			1.87611	2.08235	1.92201	1.75898	2.24631	2.54881	2.52942	2.45892	0.209052	-0.0219582	0.106886
diaminopimelate	C7 H14 N2 O4	190.096	9.54		415074	441170	459406	555067	768712	918075	942053	926790	182757	205469	201059	211477	214446	226071		217331			1.90987	2.02995	2.11385	2.55402	3.53705	4.22432	4.33465	4.26441	0.840915	0.945421	0.92513	0.973063	0.986724	1.04021			0.933476	1.02144	1.07987	1.35277	1.82255	2.07872	2.11591	2.09235	-0.249968	-0.0809706	-0.112273
Succinyl-diaminopimelate	C11 H18 N2 O7	290.114	6.87		122611	114523	126005	74154.8	135580	165936	176918	194141	61950	84823.1	63130.2	95267.8	81798.9	104593		93886.6			1.30595	1.2198	1.3421	0.789833	1.44408	1.76741	1.88437	2.06782	0.659839	0.903463	0.672408	1.01471	0.871252	1.11404			0.385098	0.286649	0.424494	-0.34038	0.530149	0.821634	0.914086	1.04811	-0.599814	-0.146462	-0.57259
Aminoadipate	C6 H11 N O4	161.071	6.61		323625	413187	369992	219183	264346	287782	324143	291749	230713	278620	273252	286006	254055	277355		272472			1.18774	1.51644	1.35791	0.804423	0.970176	1.05619	1.18964	1.07075	0.846742	1.02256	1.00286	1.04967	0.932409	1.01792			0.248215	0.600686	0.441388	-0.313974	-0.0436817	0.0788688	0.250522	0.0986193	-0.240006	0.0321922	0.00412613
Glutamic acid	C5 H9 N O4	147.056	6.33		6.32954e+07	7.16674e+07	6.91437e+07	4.83318e+07	5.80308e+07	6.2198e+07	6.71972e+07	6.55936e+07	9.50528e+07	8.9934e+07	9.34413e+07	9.01398e+07	8.53743e+07	8.57635e+07		8.70925e+07			0.72676	0.822888	0.793911	0.554948	0.666312	0.71416	0.771562	0.753148	1.0914	1.03263	1.0729	1.03499	0.980271	0.98474			-0.460448	-0.281231	-0.33295	-0.849575	-0.585731	-0.48568	-0.374147	-0.408994	0.126181	0.0463174	0.101511
Acetyl-amino-oxopimelate	C9 H13 N O6	231.078	1.51		5645.03	6664.11	6785.92	4138.29	4954.74	5650.93	6983.07	5614.93	6696.89	6125.64	5614.65	6497.06	4507.99	5475.24		5493.43			1.0276	1.2131	1.23528	0.753316	0.901939	1.02867	1.27117	1.02212	1.21907	1.11508	1.02207	1.1827	0.820615	0.996689			0.0392728	0.278704	0.304836	-0.408673	-0.148899	0.04078	0.346154	0.0315598	0.285784	0.157152	0.031487
Acetyl-aminoadipate	C8 H13 N O5	203.081	5.86		307762	348505	335500	164923	273964	362890	367235	338494	373221	356398	363487	380578	343532	372830		365647			0.841691	0.953119	0.917552	0.451046	0.749257	0.99246	1.00434	0.925742	1.02071	0.974706	0.994094	1.04083	0.939519	1.01965			-0.248638	-0.0692717	-0.124138	-1.14865	-0.416467	-0.0109194	0.00625415	-0.111318	0.0295782	-0.0369604	-0.00854606
Amino-oxoheptanedioate	C7 H11 N O5	189.064	1.26		72435.6	69901	82357.1	49013.5	68020.3	58002.1	71132.6	70077.4	67628.8	66386.6	73890.5	74838.9	68433.4	76102.3		73124.9			0.990574	0.955913	1.12625	0.670271	0.930194	0.793193	0.972754	0.958326	0.924839	0.907853	1.01047	1.02344	0.935844	1.04072			-0.0136628	-0.065049	0.171531	-0.577183	-0.104397	-0.334257	-0.0398525	-0.0614122	-0.112726	-0.13947	0.0150268
Acetyl-diaminopimelate	C9 H16 N2 O5	232.108	6.45		205349	206113	218534	301996	330163	324891	353345	316847	268292	294087	265596	324686	270196	324196		306360			0.670287	0.672781	0.713326	0.985758	1.0777	1.06049	1.15337	1.03423	0.875741	0.959941	0.866942	1.05982	0.881958	1.05822			-0.57715	-0.571791	-0.487366	-0.0206951	0.107954	0.0847289	0.205851	0.0485586	-0.191424	-0.0589818	-0.205992
Saccharopine	C11 H20 N2 O6	276.135	6.79		1.27383e+06	1.16278e+06	1.1177e+06	530124	759572	1.67928e+06	1.59668e+06	1.14291e+06	4.34489e+06	4.3729e+06	3.93593e+06	7.68536e+06	6.68654e+06	6.81325e+06		7.06172e+06			0.180386	0.16466	0.158276	0.0750702	0.107562	0.2378	0.226104	0.161845	0.615274	0.619241	0.557361	1.08831	0.946871	0.964815			-2.47084	-2.60244	-2.65949	-3.73562	-3.21676	-2.07218	-2.14494	-2.62731	-0.700698	-0.691427	-0.843315
[truncated: 3 more columns]

## Sheet: Sup Fig 2
			Mouse								Rat
DDD0249209 IV 3.0 mg/kg	Time-point (min)	Concentration (ng/mL)			Mean concentration (ng/mL)			DDD02049209 IV 3.5mg/kg	Time-point (min)	Concentration (ng/mL)			Mean concentration (ng/mL)			DDD02049209 IV 3.0mg/kg	Time-point (hr)	Concentration (ng/mL)			Mean concentration (ng/mL)
		Mouse 1	Mouse 2	Mouse 3						Rat 1	Rat 2	Rat 3						Dog 1	Dog 2	Dog 3
	5	2756	2838	2916	2836.67				5			2673	2673				0.0833	3180	4620	4090	3963.33
	15	2154	2230	2326	2236.67				15	2712.3	2109	2434.8	2418.7				0.25	3250	3730	3990	3656.67
	30	1816	2042	1789	1882.33				30	1913.1	1607.7	1827	1782.6				0.5	3220	3520	3830	3523.33
	60	1082	1182	1061	1108.33				60	1634.4	1822.2	1464.3	1640.3				1	2960	3300	3450	3236.67
	120	284	620	372	425.333				120	1016.4	1026.6	1020.6	1021.2				2	2280	2570	3310	2720
	240	46	169	36	83.6667				240	546	432.6	319.5	432.7				4	1420	1500	2660	1860
	360	≤10	55	≤10	≤25				360	306.3	169.8	129.9	202				6	799	1060	2080	1313
	480	≤10	17	≤10	≤12				480	133.2	96.9	51.6	93.9				8	460	516	1430	802
																	12	229	261	1160	550
																	24	31.8	34.3	646	237.367
DDD02049209 PO 10 mg/kg	Time-point (min)	Concentration (ng/mL)			Mean concentration (ng/mL)			DDD02049209 PO 10mg/kg	Time-point (min)	Concentration (ng/mL)			Mean concentration (ng/mL)			DDD02049209 PO 9.9mg/kg	Time-point (hr)	Concentration (ng/mL)			Mean concentration (ng/mL)
		Mouse 4	Mouse 5	Mouse 6						Rat 4	Rat 5	Rat 6						Dog 1	Dog 2	Dog 3
	pre-dose	≤10	≤10	≤10	≤10				pre-dose	≤ 3	≤ 3	≤ 3	≤ 3				0.0833	7.47	3.72	5.84	5.67667
	5	1119	1738	1173	1343.33				5	102.9	133.2	173.7	136.6				0.25	261	272	1150	561
	15	2446	3643	3029	3039.33				15	1089.9	627.6	931.8	883.1				0.5	3040	3360	4890	3763.33
	30	2461	3543	5094	3699.33				30	2459.1	1901.1	2470.8	2277				1	5890	7750	8290	7310
	60	2897	3467	4683	3682.33				60	2814.6	2815.8	2671.8	2767.4				2	8050	10100	9990	9380
	120	1457	1388	1528	1457.67				120	3098.1	2850.6	2203.2	2717.3				4	6560	6730	8340	7210
	240	430	410	383	407.667				240	2095.2	1708.2	1524	1775.8				6	4590	4960	6280	5276.67
	360	251	92	143	162				360	1220.4	668.1	1479	1122.5				8	3170	3430	5660	4086.67
	480	76	29	29	44.6667				480	680.4	342.6	1023.6	682.2				12	1370	1360	3360	2030
																	24	230	215	1600	681.667

## Sheet: Sup Fig 3
Supplementary Figure 4C
	CFU/ml
Day	0	2	4	7	14
Untreated	103000	1000000	3300000	6900000	10000000
Untreated	103000	1200000	1700000	8300000	20000000
Rifampicin	103000	190000	1600	5100	430
Rifampicin	103000	270000	4000	5000	440
Linezolid	103000	400000	140000	70000	8600
Linezolid	103000	600000	70000	53000	7100
5	103000	340000	23000	90000	15000
5	103000	370000	19000	80000	16000

[truncated: 3 more sheets: Sup Table 3, Sup Table 4, Sup Table 5]
